# Supplementary material for: The Expression of the Zonula Adhaerens Protein PLEKHA7 Is Strongly Decreased in High Grade Ductal and Lobular Breast Carcinomas
Source: PLoS One. 2015 Aug 13;10(8):e0135442. doi: 10.1371/journal.pone.0135442 (PMC4535953; doi:10.1371/journal.pone.0135442)
Supplement: S1 Table — Summary of data for ductal carcinomas (IDC) and lobular carcinomas (ILC) analyzed in this study, with respect to histological type (type), tumor grade (grade), pathological size (pT) according to TNM classification 7th Edition 2010 (T), pathological node (pN) according to TNM classification 7th Edition 2010 (N), Allred score (ER, PR), proliferation index (Ki67) in percentage (MIB1), HER2 status (HER2), immunofluorescence performed (IF), RT-PCR performed (RT-PCR), IHC scoring (E-cadherin, PLEKHA7, ZO-1). (XLSX) [file pone.0135442.s001.xlsx]

## Sheet: All cases
	type	grade	T	N	ER	PR	MIB1	HER2	IF	RT-PCR	E-Cadherin	PLEKHA7	ZO-1
C1	IDC	G1	T1b	N0	8	8	5	not amplified			pos	pos
C2	IDC	G1	T1b	N0	8	8	<5	not amplified			pos	pos
C3	IDC	G1	T1b	N0	7	8	<5	not amplified			pos	pos
C4	IDC	G1	T1b	Nx	7	8	10	not amplified			pos	pos
C5	IDC	G1	T1b	N1mi	8	0	1	not amplified			pos	pos
C6	IDC	G1	T1b	N0	8	8	5	not amplified			pos	pos
C7	IDC	G1	T1b	N0	8	8	5	not amplified			pos	pos
C8	IDC	G1	T1b	N0	6	3	10	not amplified			pos	pos
C9	IDC	G1	T1b	N0	7	8	20	not amplified			pos	neg
C10	IDC and mucinous	G1	T1b	N0	8	5	5	not amplified			pos	pos
C11	IDC	G1	T1b	N0	0	0	20	amplified		yes	pos	pos
C12	IDC	G1	T1c	N0	6	8	20	not amplified			pos	pos
C13	IDC	G1	T1c	N1a	7	7	5	not amplified			pos	pos
C14	IDC	G1	T1c	N0	8	8	<10	not amplified			pos	reduced
C15	IDC	G1	T1c	N0 i+	7	7	10	not amplified	yes	yes	pos	pos
C16	IDC	G2	T2	N0	8	7	10	not amplified			technical problem	pos
C17	IDC	G1	T1c	N0	0	0	5	not amplified			pos	pos
C18	IDC	G1	T1c	N0	8	7	10	not amplified			pos	pos
C19	IDC	G1	T1c	N0	8	5	<5	not amplified			pos	pos
C20	IDC	G1	T1c	N1a	8	8	10	amplified			pos	pos
C21	IDC	G1	T1c	N1mi	8	3	<5	not amplified			pos	pos
C22	IDC	G1	T1c	N1a	8	4	2	not amplified	yes		pos	pos
C23	IDC	G1	T1c	N0i i+	7	8	<10	not amplified			pos	pos
C24	IDC	G1	T1c	N0	8	5	5	not amplified			pos	pos	pos
C25	IDC	G1	T1c	N0	8	5	<10	not amplified				technical problem	technical problem
C26	IDC	G1	T1c	N1a	8	6	<10	not amplified
C27	IDC	G1	T2	N0	7	7	15	not amplified	yes		pos	pos
C28	IDC	G1	T2	N1a	7	8	10	amplified			pos
C29	IDC	G1	T2	N0	8	4	<5	not amplified				technical problem	technical problem
C30	IDC	G1	T2	N0	8	8	20	not amplified			pos
C31	IDC	G1	T2	N1a	8	6	5	not amplified			pos		pos
C32	IDC	G1	T2	N1a	8	6	15	not amplified			pos	technical problem
C33	IDC	G1	T2	N0	8	8	1	not amplified			pos	pos	pos
C34	IDC	G1	T2	N0	8	8	<10	not amplified			pos	pos
C35	IDC	G1	T2	N0	7	8	10	not amplified			pos
C36	IDC	G1	T2	N1a	8	3	20	not amplified			pos
C37	IDC	G1	T2	N0	8	4	10	amplified			pos
C38	IDC	G1	T2	N0	8	8	20	not amplified				technical problem	pos
C39	IDC	G1	T3	Nx	5	0	5	not amplified			pos
C40	IDC	G1	T3	N2a	8	6	20	not amplified			pos
C41	IDC	G1	T4b	N0	6	4	20	not amplified			pos	pos	pos (weak)
C42	IDC	G1	T4d	N0	8	7	10	not amplified			pos
C43	IDC	G2	T2	N0	0	0	50	not amplified			pos
C44	IDC	G2	T1c	N0	0	0	30	amplified			pos
C45	IDC	G2	T2	N0	8	8	20	not amplified			pos
C46	IDC	G2	T1c	N0	6	8	40	not amplified			pos
C47	IDC	G2	T1c	N0	0	0	30	nd			pos
C48	IDC	G2	T2	N0	8	5	20	not amplified			pos
C49	IDC	G2	T2	Nx	0	0	30	not amplified			pos
C50	IDC	G2	T1c	Nx	8	8	5	not amplified			pos
C51	IDC	G2	T1b	N0	8	8	10	not amplified			pos
C52	IDC	G2	T1c	N0	8	8	40	not amplified			pos
C53	micropapillary	G2	T1b	N1mi	4	8	10	not amplified			pos		pos reverse pollarity
C54	IDC	G2	T1c	N0 i+	8	5	10	not amplified			pos
C55	IDC	G2	T1b	N0	0	0	60	nd			pos
C56	IDC	G2	T2	N1a	8	6	5	not amplified			pos
C57	IDC	G2	T1b	N0	8	8	10	not amplified			pos
C58	IDC	G2	T1c	N0	8	7	5	nd			pos
C59	IDC	G2	T1c	N0	0	0	50	not amplified			pos
C60	IDC and micropapillary	G2	T1c	N0	0	0	30	not amplified			pos		pos
C61	IDC	G2	T2	N1a	8	0	40	not amplified			pos
C62	IDC	G2	T1c	N1a	8	7	20	not amplified			pos
C63	IDC	G2	T1b	Nx	8	8	5	not amplified			pos
C64	IDC	G2	T2	N1a	0	0	70	not amplified			pos
C65	IDC	G2	T2	N0	8	0	30	amplified			pos
C66	IDC and micropapillary	G2	T2	N1a	8	8	20	nd			pos	neg	pos
C67	IDC	G2	T1c	N0	7	8	5	not amplified			pos
C68	IDC	G2	T1c	N0	8	6	30	not amplified			pos
C69	IDC	G2	T1c	N0	8	7	20	not amplified			pos
C70	IDC	G2	T1c	N0	7	7	5	not amplified			pos		pos
C71	IDC	G2	T1b	N0	3	2	10	not amplified			pos
C72	IDC	G2	T4b	Nx	8	7	1	not amplified			pos	neg	technical problem
C73	IDC	G2	T2	N3a	0	3	20	amplified		yes	pos	pos
C74	IDC	G2	T1c	N0	8	8	5	not amplified
C75	IDC	G2	T1b	N0	8	8	10	amplified
C76	IDC and micropapillary	G2	T1c	N1a	7	6	20	amplified			pos	neg, pos only reverse micropapillary	pos
C77	IDC	G2	T1c	N0	7	8	5	not amplified			pos
C78	IDC	G2	T2	N0	7	8	10	not amplified			pos
C79	IDC	G2	T2	N0	8	8	5	not amplified			pos
C80	IDC	G2	T1b	N0	8	0	5	not amplified			pos
C81	IDC and micropapillary	G2	T1c	N0	8	8	20	not amplified			pos	neg, pos only reverse micropapillary	pos
C82	IDC	G3	T1c	N0	0	4	20	not amplified			pos
C83	IDC	G3	T1c	N0	0	0	80	not amplified			pos
C84	IDC	G3	T1c	N0	0	0	50	not amplified			pos
C85	IDC	G3	T1c	Nx	6	0	20	amplified			pos
C86	IDC	G3	T1c	N0	0	0	50	not amplified			pos
C87	IDC	G3	T1c	Nx	8	4	10	not amplified			pos
C88	IDC	G3	T1c	N0	8	8	10	not amplified			pos
C89	IDC	G3	T1c	N1a	8	7	50	not amplified			pos
C90	IDC	G3	T1c	N0	8	6	5	not amplified			pos
C91	IDC	G3	T1c	N0	7	3	20	not amplified			pos
C92	IDC	G3	T1c	Nx	8	6	30	not amplified			pos
C93	IDC	G3	T1c	N0	7	0	25	amplified			pos
C94	IDC	G3	T1c	N1mi	8	6	20	not amplified			pos
C95	IDC	G3	T1c	Nx	0	0	80	not amplified			pos
C96	IDC	G3	T1c	N0	0	0	20	not amplified			pos
C97	IDC	G3	T1c	Nx	0	0	40	not amplified			pos
C98	IDC	G3	T2	N0 i+	8	8	15	not amplified			pos
C99	IDC	G3	T2	Nx	7	4	50	not amplified			pos
C100	IDC	G3	T2	N0 i+	8	4	25	amplified			pos
C101	IDC	G3	T2	Nx	0	0	70	not amplified			pos	neg	pos
C102	IDC	G3	T2	N2a	0	0	50	not amplified		yes	pos
C103	IDC	G3	T2	N0	4	5	70	not amplified	yes	yes	pos	pos	pos
C104	IDC	G3	T2	N0	0	0	60	amplified			pos	neg	pos
C105	IDC	G3	T2	N0 i+	6	5	30	not amplified			pos
C106	IDC	G3	T2	N0	nd	nd	nd	not amplified			pos
C107	IDC	G3	T2	N3a	0	0	80	not amplified			pos
C108	IDC	G3	T2	N1mi	8	5	10	not amplified			pos
C109	IDC	G3	T2	N0	8	8	30	not amplified			pos
C110	IDC	G3	T2	N0	8	0	30	amplified			pos
C111	IDC	G3	T2	N0	8	8	10	not amplified			pos
C112	IDC	G3	T2	N0 i+	0	0	30	not amplified			pos
C113	IDC	G3	T3	N0	0	0	70	not amplified			pos
C114	IDC	G3	T3	N1a	8	0	40	not amplified	yes	yes	pos	neg	pos
C115	IDC	G3	T3	N3a	8	8	15	not amplified			pos
C116	IDC	G3	T1c	N0	2	0	20	amplified			pos
C118	IDC	G3	T1c	N0	8	5	5	not amplified			pos
C119	IDC	G3	T1c	N0	0	0	30	amplified	yes	yes	pos	pos	pos
C120	IDC	G3	T1c	N0	7	6	5	not amplified			pos
6	micropapillary	G2	T1c	N1mi	8	4	10	not amplified	yes		pos	pos with reverse micropapillary
7	micropapillary	G2	T1c	N1mi	7	7	10	not amplified	yes		pos	pos with reverse micropapillary
L1	ILC	G2	T1b	N0	nd	nd	nd	not amplified			neg	neg
L2	ILC	G2	T1b	N0	7	5	5	not amplified			neg	neg
L3	ILC	G2	T1b	Nx	8	8	10	not amplified			neg	neg
L4	ILC	G2	T1b	N0	8	8	10	not amplified			neg	neg
L5	ILC	G2	T1b	N0	8	8	20	amplified			neg	neg
L7	ILC	G2	T1b	N0 i+	8	8	10	not amplified			pos	neg
L8	ILC	G2	T1b	N0	8	5	10	not amplified			neg	neg
L9	ILC	G2	T1b	Nx	nd	nd	nd	not amplified			pos	neg	neg
L10	ILC	G2	T1b	N1mi	nd	nd	nd	nd			neg	neg
L11	ILC	G2	T1b	N0	8	5	10	not amplified			neg	neg	neg
L12	ILC	G2	T1b	N0	8	8	5	not amplified			neg	neg	neg
L13	ILC	G2	T1b	N1a	8	6	5	not amplified			neg	neg	neg
L14	ILC	G2	T1b	N0	8	0	10	not amplified			neg	neg	neg
L15	ILC	G2	T1c	N0	8	8	25	not amplified	yes		neg	neg	pos not membranous
L16	ILC	G2	T1c	N0	8	5	5	not amplified	yes		neg	neg
L17	ILC	G2	T1c	N1a	nd	nd	nd	nd			neg	neg
L18	ILC	G2	T1c	N1mi	8	6	10	amplified			neg	neg
L19	ILC	G2	T1c	N0	8	4	5	not amplified			neg	neg
L20	ILC	G2	T1c	N0 i+	8	4	5	amplified			pos	neg
L21	ILC	G2	T1c	N1a	8	6	10	not amplified			neg	neg
L22	ILC	G2	T1c	N0	8	8	20	not amplified			neg	neg
L23	ILC	G2	T1c	N0	7	0	10	not amplified			neg	neg
L24	ILC	G2	T1c	N0	8	8	10	not amplified	yes	yes	neg	neg
L25	ILC	G2	T1c	N0	8	3	10	not amplified			neg	neg
L26	ILC	G2	T1c	N0	8	8	30	not amplified			neg	neg
L27	ILC	G2	T1c	N0	8	6	10	not amplified			neg	neg
L28	ILC	G2	T1c	N0	7	7	10	not amplified			neg	neg
L29	ILC	G2	T1c	N0	8	6	20	amplified			neg	neg
L30	ILC	G2	T1c	N0	7	6	10	not amplified			technical problem	technical problem
L31	ILC	G2	T1c	N0	8	8	20	not amplified			neg	neg
L32	ILC	G2	T1c	N0	8	8	25	not amplified			neg	neg
L33	ILC	G2	T1c	N0	8	8	10	not amplified			neg	neg
L34	ILC	G2	T1c	N0	8	6	1	not amplified			neg	neg
L35	ILC	G2	T1c	N2a	7	7	10	not amplified	yes		neg	neg
L36	ILC	G2	T1c	N0	8	4	5	not amplified			pos	neg	neg
L37	ILC	G2	T1c	N0	8	7	10	not amplified			pos reduced	neg	pos not membranous
L38	ILC	G2	T1c	N0	8	4	20	not amplified	yes	yes	cytoplasmic	neg	neg
L39	ILC	G2	T1c	N0	8	5	10	amplified			neg	neg
L40	ILC	G2	T1c	N0	8	6	5	not amplified			neg	neg
L41	ILC	G2	T1c	N1mi	6	6	10	not amplified			neg	neg
L42	ILC	G2	T1c	N0	8	6	1	not amplified			neg	neg
L43	ILC	G2	T1c	N0	8	8	5	not amplified			neg	neg
L44	ILC	G2	T1c	N0	8	3	1	not amplified			neg	neg
L46	ILC	G2	T1c	N0	8	3	5	not amplified			pos	neg
L47	ILC	G2	T1c	N0	8	7	20	not amplified			neg	neg
L48	ILC	G2	T1c	N0	7	0	30	amplified			neg	neg
L49	ILC	G3	T1c	N0	8	8	10	not amplified			neg	neg
L50	ILC	G2	T2	N0	8	8	10	not amplified			neg	neg
L51	ILC	G2	T2	N0	8	8	10	amplified			neg	neg
L52	ILC	G2	T2	N3a	8	6	10	not amplified	yes	yes	neg	neg
L53	ILC	G2	T2	N1a	6	0	10	not amplified			neg	neg
L54	ILC	G2	T2	N1a	nd	nd	nd	nd			neg	neg
L55	ILC	G2	T2	N3a	8	8	10	not amplified			pos reduced	neg	neg
L56	ILC	G2	T2	N0	7	3	30	not amplified	yes		neg	neg
L57	ILC	G2	T2	Nx	8	7	15	not amplified	yes		neg	neg
L58	ILC	G2	T2	N1a	7	8	5	not amplified			neg	neg
L59	ILC	G2	T2	N0	7	0	50	not amplified			pos	neg	neg
L60	ILC	G2	T2	N0	8	4	30	not amplified			neg	neg
L61	ILC	G2	T2	N0	8	0	1	not amplified			neg	neg
L62	ILC	G2	T2	N2a	7	3	5	not amplified			neg	neg
L63	ILC	G2	T2	N1a	7	8	5	not amplified			pos	neg	neg
L64	ILC	G2	T2	N0	8	3	5	not amplified			neg	neg
L65	ILC	G2	T2	N0	8	8	10	not amplified			neg	neg
L66	ILC	G2	T2	N0	8	5	5	not amplified			neg	neg
L67	ILC	G2	T2	N0	8	8	5	not amplified		yes	neg	neg
L68	ILC	G2	T2	N0	8	7	15	not amplified			neg	neg
L69	ILC	G2	T2	N2a	8	3	15	not amplified		yes	neg	neg
L70	ILC	G2	T2	N3a	8	4	30	amplified		yes	neg	neg
L71	ILC	G2	T2	N2a	8	8	5	not amplified			pos	neg
L72	ILC	G2	T2	N1a	8	7	10	not amplified			neg	neg
L73	ILC	G2	T2	N0	8	7	10	not amplified			neg	neg
L74	ILC	G2	T2	N0 i+	8	5	10	not amplified			neg	neg
L75	ILC	G2	T2	N2a	8	8	5	not amplified			neg	neg
L76	ILC	G2	T2	N0	7	0	10	not amplified			neg	neg
L77	ILC	G2	T2	N2a	8	7	5	not amplified			neg	neg
L78	ILC	G2	T2	N3a	8	8	10	not amplified			neg	neg
L79	ILC	G2	T2	N1a	8	8	20	amplified			neg	neg
L80	ILC	G2	T2	N2a	5	3	5	not amplified			neg	neg
L81	ILC	G2	T2	N0	8	5	10	not amplified			neg	neg
L82	ILC	G2	T2	Nx	8	8	10	not amplified			neg	neg
L83	ILC	G2	T2	N2a	8	8	10	not amplified			neg	neg
L84	ILC	G2	T2	N1a	8	0	20	not amplified			neg	neg
L85	ILC	G2	T2	N1a	8	8	10	not amplified			pos reduced	neg	neg
L86	ILC	G2	T2	N0	7	8	10	not amplified			neg	neg
L87	ILC	G2	T2	N0	8	5	5	not amplified			pos	neg
L88	ILC	G2	T2	N0 i+	8	6	40	not amplified			neg	neg
L89	ILC	G2	T2	N1a	8	8	20	not amplified			neg	neg
L90	ILC	G2	T2	N1a	7	7	10	not amplified			neg	neg
L91	ILC	G2	T2	N3a	nd	nd	nd	nd			neg	neg
L92	ILC	G2	T2	N0 i+	7	8	10	not amplified			neg	neg
L93	ILC	G2	T2	N2a	7	3	5	not amplified			pos	neg	neg
L94	ILC	G2	T2	N0	8	8	20	not amplified			neg	neg
L95	ILC	G2	T2	N0	7	5	5	not amplified			neg	neg
L96	ILC	G2	T2	N0	8	6	10	not amplified			neg	neg
L97	ILC	G2	T2	N2a	8	8	30	not amplified			neg	neg
L98	ILC	G2	T2	N2a	7	7	5	not amplified			neg	neg
L99	ILC	G2	T2	N1mi	7	0	5	not amplified			neg	neg
L100	ILC	G2	T2	N0	0	0	30	not amplified			cytoplasmic	neg	pos focal weak
L101	ILC	G2	T2	N1a	8	8	30	amplified			neg	neg
L102	ILC	G2	T2	N0	8	8	10	not amplified			pos	neg
L103	ILC	G3	T2	N1a	8	8	50	not amplified			neg	neg
L104	ILC	G3	T2	N0	6	6	20	not amplified			neg	neg
L105	ILC	G3	T2	N3a	0	0	40	amplified			neg	neg
L106	ILC	G3	T2	N2a	7	7	20	not amplified			neg	neg
L107	ILC	G2	T2	N0	3	0	30	nd			neg	technical problem
L108	ILC	G2	T2	N1a	nd	nd	nd	nd			neg	neg
L109	ILC	G2	T3	N1a	8	8	5	not amplified			neg	neg
L110	ILC	G2	T3	N0 i+	8	5	5	not amplified			technical problem	neg
L111	ILC	G2	T3	N2a	8	8	5	not amplified			technical problem	technical problem
L112	ILC	G2	T3	N0	8	6	20	not amplified			technical problem	neg
L113	ILC	G2	T3	N2a	7	8	10	not amplified			neg	neg
L114	ILC	G2	T3	N1a	8	8	30	not amplified			pos	neg
L115	ILC	G2	T3	N1a	7	4	5	amplified			neg	neg
L116	ILC	G2	T3	N0	8	6	10	not amplified			neg	neg
L117	ILC	G2	T3	N1mi	8	8	5	not amplified			neg	neg
L118	ILC	G2	T3	N1mi	7	8	20	not amplified			neg	neg
L119	ILC	G2	T3	N0	8	0	5	not amplified			neg	neg
L120	ILC	G2	T3	N1a	7	0	10	not amplified			neg	neg
L121	ILC	G2	T3	N1a	8	7	5	not amplified			neg	neg
L122	ILC	G2	T3	N2a	8	8	20	not amplified			pos reduced	neg	po
L123	ILC	G2	T3	N3a	8	8	10	not amplified			neg	neg
L124	ILC	G2	T3	N1a	8	0	20	not amplified			neg	neg
L125	ILC	G3	T3	N2a	8	7	20	not amplified			neg	neg
L126	ILC	G2	T4b	N3a	6	0	30	not amplified			neg	neg
L127	ILC	G2	T4b	N1mi	7	5	1	amplified			neg	neg

## Sheet: summary
	ILC (n=125)
E-cadherin neg	109
E-cadherin pos	12 (9.6%)
technical problem	4
PLEKHA7 neg	122
PLEKHA7 reduced	0
PLEKHA7 pos	0
technical problem	3
	non ILC (n=121)
	E-cadherin performed on 115 cases
E-cadherin neg	0
E-cadherin pos	114
technical problem	1
	PLEKHA7 performed on 44 cases			G1=27, G2=8, G3=5
PLEKHA7 neg	8			G1=2, G2=4, G3=3
PLEKHA7 reduced	1
PLEKHA7 pos	31			G1=25, G2=4, G3=2
technical problem	4
	PLEKHA7	positif	reduced or negative
	non ILC G1	25/27=92.6%	2/27=7.4%
	non ILC G2	4/8=50%	4/8=50%
	non ILC G2	2/5=40%	3/5=60%
